# Supplementary material for: Microwave-Assisted Synthesis of Pt/SnO2 for the Catalytic Reduction of 4-Nitrophenol to 4-Aminophenol
Source: Nanomaterials (Basel). 2023 Sep 2;13(17):2481. doi: 10.3390/nano13172481 (PMC10489642; doi:10.3390/nano13172481)
Supplement: Supplementary file 1 [file nanomaterials-13-02481-s001.zip]

Archive with 1 entries (1 files):
- nanomaterials-2577613-supplementary.pdf
